# Supplementary material for: Genetic control of wheat flour end‐use quality and rheology by genome‐wide association studies
Source: Plant Genome. 2026 Apr 16;19:e70236. doi: 10.1002/tpg2.70236 (PMC13087497; doi:10.1002/tpg2.70236)
Supplement: Supplementary file 2 — Data S1 [file TPG2-19-e70236-s003.xlsx]

## Sheet: TableS1_GWAS_results
Trait	Chromosome	SNP	LOD	Position	Gene	Start	End	Distance	Protein_name	Protein_existence	GO_name	GO_code	Description
Water absorption	chr1A	Kukri_c2408_857	11.163	1360891	TraesCS1A02G002700	1336841	1348326	12565	Histone deacetylase interacting domain-containing protein	Predicted	chromatin	GO:0000785	NA
Water absorption	chr1A	Kukri_c2408_857	11.163	1360891	TraesCS1A02G002700	1336841	1348326	12565	Histone deacetylase interacting domain-containing protein	Predicted	transcription corepressor activity	GO:0003714	NA
Water absorption	chr1A	Kukri_c2408_857	11.163	1360891	TraesCS1A02G002700	1336841	1348326	12565	Histone deacetylase interacting domain-containing protein	Predicted	negative regulation of transcription by RNA polymerase II	GO:0000122	NA
Water absorption	chr1A	Kukri_c2408_857	11.163	1360891	TraesCS1A02G002700	1336841	1348326	12565	Histone deacetylase interacting domain-containing protein	Predicted	histone deacetylase complex	GO:0000118	NA
Water absorption	chr1A	Kukri_c2408_857	11.163	1360891	TraesCS1A02G002500	1232354	1238469	122422	Phospholipid-transporting ATPase (EC 7.6.2.1)	Inferred from homology	plasma membrane	GO:0005886	Phospholipid-transporting ATPase [Source:UniProtKB/TrEMBL;Acc:A0A1D5S510]
Water absorption	chr1A	Kukri_c2408_857	11.163	1360891	TraesCS1A02G002500	1232354	1238469	122422	Phospholipid-transporting ATPase (EC 7.6.2.1)	Inferred from homology	ATP binding	GO:0005524	Phospholipid-transporting ATPase [Source:UniProtKB/TrEMBL;Acc:A0A1D5S510]
Water absorption	chr1A	Kukri_c2408_857	11.163	1360891	TraesCS1A02G002500	1232354	1238469	122422	Phospholipid-transporting ATPase (EC 7.6.2.1)	Inferred from homology	magnesium ion binding	GO:0000287	Phospholipid-transporting ATPase [Source:UniProtKB/TrEMBL;Acc:A0A1D5S510]
Water absorption	chr1A	Kukri_c2408_857	11.163	1360891	TraesCS1A02G002500	1232354	1238469	122422	Phospholipid-transporting ATPase (EC 7.6.2.1)	Inferred from homology	ATPase-coupled intramembrane lipid transporter activity	GO:0140326	Phospholipid-transporting ATPase [Source:UniProtKB/TrEMBL;Acc:A0A1D5S510]
Water absorption	chr1A	Kukri_c2408_857	11.163	1360891	TraesCS1A02G002500	1232354	1238469	122422	Phospholipid-transporting ATPase (EC 7.6.2.1)	Inferred from homology	phospholipid translocation	GO:0045332	Phospholipid-transporting ATPase [Source:UniProtKB/TrEMBL;Acc:A0A1D5S510]
Water absorption	chr1A	Kukri_c2408_857	11.163	1360891	TraesCS1A02G002500	1232354	1238469	122422	Phospholipid-transporting ATPase (EC 7.6.2.1)	Inferred from homology	ATP hydrolysis activity	GO:0016887	Phospholipid-transporting ATPase [Source:UniProtKB/TrEMBL;Acc:A0A1D5S510]
Water absorption	chr1A	Kukri_c2408_857	11.163	1360891	TraesCS1A02G002400	1228914	1229339	131552	Cytochrome P450	Inferred from homology	iron ion binding	GO:0005506	NA
Water absorption	chr1A	Kukri_c2408_857	11.163	1360891	TraesCS1A02G002400	1228914	1229339	131552	Cytochrome P450	Inferred from homology	heme binding	GO:0020037	NA
Water absorption	chr1A	Kukri_c2408_857	11.163	1360891	TraesCS1A02G002400	1228914	1229339	131552	Cytochrome P450	Inferred from homology	monooxygenase activity	GO:0004497	NA
Water absorption	chr1A	Kukri_c2408_857	11.163	1360891	TraesCS1A02G002400	1228914	1229339	131552	Cytochrome P450	Inferred from homology	oxidoreductase activity
Water absorption	chr4A	Excalibur_c2618_1412	9.08526	621666044	TraesCS4A02G340700	621667270	621668585	1226	Uncharacterized protein	Predicted	NA	NA	NA
Water absorption	chr4A	Excalibur_c2618_1412	9.08526	621666044	TraesCS4A02G340600	621660987	621664782	1262	S1 motif domain-containing protein	Predicted	nucleic acid binding	GO:0003676	NA
Water absorption	chr4A	Excalibur_c2618_1412	9.08526	621666044	TraesCS4A02G340800	621683720	621685538	17676	DUF4220 domain-containing protein	Predicted	membrane	GO:0016020	NA
Water absorption	chr4B	Tdurum_contig63670_287	4.60512	38005599	TraesCS4B02G049600	38003982	38006880	0	Zinc finger PHD-type domain-containing protein	Predicted	metal ion binding	GO:0046872	NA
Water absorption	chr4B	Tdurum_contig63670_287	4.60512	38005599	TraesCS4B02G049700	38025441	38028578	19842	PCI domain-containing protein	Inferred from homology	proteasome-mediated ubiquitin-dependent protein catabolic process	GO:0043161	NA
Water absorption	chr4B	Tdurum_contig63670_287	4.60512	38005599	TraesCS4B02G049700	38025441	38028578	19842	PCI domain-containing protein	Inferred from homology	proteasome regulatory particle
Water absorption	chr4B	Tdurum_contig63670_287	4.60512	38005599	TraesCS4B02G049700	38025441	38028578	19842	PCI domain-containing protein	Inferred from homology	nucleus	GO:0005634	NA
Water absorption	chr4B	Tdurum_contig63670_287	4.60512	38005599	TraesCS4B02G049500	37858903	37869697	135902	CNH domain-containing protein	Predicted	membrane	GO:0016020	EMB2754 [Source:Projected from Arabidopsis thaliana (AT4G36630) UniProtKB/TrEMBL;Acc:A0A178UXB5]
Water absorption	chr4B	Tdurum_contig63670_287	4.60512	38005599	TraesCS4B02G049500	37858903	37869697	135902	CNH domain-containing protein	Predicted	vesicle-mediated transport	GO:0016192	EMB2754 [Source:Projected from Arabidopsis thaliana (AT4G36630) UniProtKB/TrEMBL;Acc:A0A178UXB5]
Water absorption	chr4B	Tdurum_contig63670_287	4.60512	38005599	TraesCS4B02G049500	37858903	37869697	135902	CNH domain-containing protein	Predicted	endosomal vesicle fusion	GO:0034058	EMB2754 [Source:Projected from Arabidopsis thaliana (AT4G36630) UniProtKB/TrEMBL;Acc:A0A178UXB5]
Water absorption	chr4B	Tdurum_contig63670_287	4.60512	38005599	TraesCS4B02G049500	37858903	37869697	135902	CNH domain-containing protein	Predicted	intracellular protein transport	GO:0006886	EMB2754 [Source:Projected from Arabidopsis thaliana (AT4G36630) UniProtKB/TrEMBL;Acc:A0A178UXB5]
Water absorption	chr4B	Tdurum_contig63670_287	4.60512	38005599	TraesCS4B02G049500	37858903	37869697	135902	CNH domain-containing protein	Predicted	cytoplasm	GO:0005737	EMB2754 [Source:Projected from Arabidopsis thaliana (AT4G36630) UniProtKB/TrEMBL;Acc:A0A178UXB5]
Water absorption	chr4B	Tdurum_contig63670_287	4.60512	38005599	TraesCS4B02G049500	37858903	37869697	135902	CNH domain-containing protein	Predicted	autophagy	GO:0006914	EMB2754 [Source:Projected from Arabidopsis thaliana (AT4G36630) UniProtKB/TrEMBL;Acc:A0A178UXB5]
Water absorption	chr4D	wsnp_BE444858D_Ta_1_1	5.3871	134619728	TraesCS4D02G145700	134635370	134638026	15642	Uncharacterized protein	Predicted	Cdc73/Paf1 complex	GO:0016593	WD repeat-containing protein VIP3 [Source:Projected from Arabidopsis thaliana (AT4G29830) UniProtKB/Swiss-Prot;Acc:Q9SZQ5]
Water absorption	chr4D	wsnp_BE444858D_Ta_1_1	5.3871	134619728	TraesCS4D02G145600	134563223	134564126	55602	SHSP domain-containing protein	Inferred from homology	unfolded protein binding	GO:0051082	NA
Water absorption	chr4D	wsnp_BE444858D_Ta_1_1	5.3871	134619728	TraesCS4D02G145600	134563223	134564126	55602	SHSP domain-containing protein	Inferred from homology	response to salt stress	GO:0009651	NA
Water absorption	chr4D	wsnp_BE444858D_Ta_1_1	5.3871	134619728	TraesCS4D02G145600	134563223	134564126	55602	SHSP domain-containing protein	Inferred from homology	protein folding	GO:0006457	NA
Water absorption	chr4D	wsnp_BE444858D_Ta_1_1	5.3871	134619728	TraesCS4D02G145600	134563223	134564126	55602	SHSP domain-containing protein	Inferred from homology	protein complex oligomerization	GO:0051259	NA
Water absorption	chr4D	wsnp_BE444858D_Ta_1_1	5.3871	134619728	TraesCS4D02G145600	134563223	134564126	55602	SHSP domain-containing protein	Inferred from homology	response to hydrogen peroxide	GO:0042542	NA
Water absorption	chr4D	wsnp_BE444858D_Ta_1_1	5.3871	134619728	TraesCS4D02G145600	134563223	134564126	55602	SHSP domain-containing protein	Inferred from homology	response to heat	GO:0009408	NA
Water absorption	chr4D	wsnp_BE444858D_Ta_1_1	5.3871	134619728	TraesCS4D02G145800	134686494	134687253	66766	Knottin scorpion toxin-like domain-containing protein	Predicted	NA	NA	NA
Water absorption	chr4D	wsnp_BE444858D_Ta_1_1	5.3871	134619728	TraesCS4D02G145500	134549594	134550456	69272	SHSP domain-containing protein	Inferred from homology	unfolded protein binding	GO:0051082	NA
Water absorption	chr4D	wsnp_BE444858D_Ta_1_1	5.3871	134619728	TraesCS4D02G145500	134549594	134550456	69272	SHSP domain-containing protein	Inferred from homology	response to salt stress	GO:0009651	NA
Water absorption	chr4D	wsnp_BE444858D_Ta_1_1	5.3871	134619728	TraesCS4D02G145500	134549594	134550456	69272	SHSP domain-containing protein	Inferred from homology	response to heat	GO:0009408	NA
Water absorption	chr4D	wsnp_BE444858D_Ta_1_1	5.3871	134619728	TraesCS4D02G145500	134549594	134550456	69272	SHSP domain-containing protein	Inferred from homology	protein folding	GO:0006457	NA
Water absorption	chr4D	wsnp_BE444858D_Ta_1_1	5.3871	134619728	TraesCS4D02G145500	134549594	134550456	69272	SHSP domain-containing protein	Inferred from homology	response to hydrogen peroxide	GO:0042542	NA
Water absorption	chr4D	wsnp_BE444858D_Ta_1_1	5.3871	134619728	TraesCS4D02G145500	134549594	134550456	69272	SHSP domain-containing protein	Inferred from homology	protein complex oligomerization	GO:0051259	NA
Mixing energy	chr1B	Tdurum_contig96049_200	5.09261	613632313	TraesCS1B02G381100	613726905	613727702	94592	Uncharacterized protein	Predicted	NA	NA	NA
Mixing energy	chr1B	Tdurum_contig96049_200	5.09261	613632313	TraesCS1B02G381000	613421442	613425324	206989	AB hydrolase-1 domain-containing protein	Predicted	hydrolase activity	GO:0016787	NA
Mixing energy	chr1B	Tdurum_contig96049_200	5.09261	613632313	TraesCS1B02G380900	613416752	613419585	212728	Fiber protein Fb11	Predicted	membrane	GO:0016020	NA
Mixing energy	chr1B	Tdurum_contig96049_200	5.09261	613632313	TraesCS1B02G380800	613413051	613416161	216152	Large ribosomal subunit protein eL28	Inferred from homology	cytosolic large ribosomal subunit	GO:0022625	NA
Mixing energy	chr1B	Tdurum_contig96049_200	5.09261	613632313	TraesCS1B02G380800	613413051	613416161	216152	Large ribosomal subunit protein eL28	Inferred from homology	translation	GO:0006412	NA
Mixing energy	chr1B	Tdurum_contig96049_200	5.09261	613632313	TraesCS1B02G380800	613413051	613416161	216152	Large ribosomal subunit protein eL28	Inferred from homology	structural constituent of ribosome	GO:0003735	NA
Mixing energy	chr2B	wsnp_Ra_c10658_17500498	7.48074	685900594	TraesCS2B02G488500	686041063	686041428	140469	Uncharacterized protein	Predicted	membrane	GO:0016020	NA
Mixing energy	chr2B	wsnp_Ra_c10658_17500498	7.48074	685900594	TraesCS2B02G488600	686045632	686046972	145038	BED-type domain-containing protein	Inferred from homology	metal ion binding	GO:0046872	NA
Mixing energy	chr2B	wsnp_Ra_c10658_17500498	7.48074	685900594	TraesCS2B02G488600	686045632	686046972	145038	BED-type domain-containing protein	Inferred from homology	regulation of transcription by RNA polymerase II	GO:0006357	NA
Mixing energy	chr2B	wsnp_Ra_c10658_17500498	7.48074	685900594	TraesCS2B02G488600	686045632	686046972	145038	BED-type domain-containing protein	Inferred from homology	DNA binding	GO:0003677	NA
Mixing energy	chr2B	wsnp_Ra_c10658_17500498	7.48074	685900594	TraesCS2B02G488600	686045632	686046972	145038	BED-type domain-containing protein	Inferred from homology	nucleus	GO:0005634	NA
Mixing energy	chr2B	wsnp_Ra_c10658_17500498	7.48074	685900594	TraesCS2B02G488700	686049368	686050810	148774	Uncharacterized protein	Predicted	NA	NA	NA
Protein content	chr1A	RAC875_c16820_419	8.296	27603266	TraesCS1A02G046300	27752743	27757377	149477	Nudix hydrolase domain-containing protein	Predicted	metal ion binding	GO:0046872	Nudix hydrolase 9 [Source:Projected from Arabidopsis thaliana (AT3G46200) UniProtKB/Swiss-Prot;Acc:Q8VYR2]
Protein content	chr1A	RAC875_c16820_419	8.296	27603266	TraesCS1A02G046300	27752743	27757377	149477	Nudix hydrolase domain-containing protein	Predicted	GDP-mannose hydrolase activity	GO:0052751	Nudix hydrolase 9 [Source:Projected from Arabidopsis thaliana (AT3G46200) UniProtKB/Swiss-Prot;Acc:Q8VYR2]
Protein content	chr1A	RAC875_c16820_419	8.296	27603266	TraesCS1A02G046100	27359181	27363332	239934	DUF4378 domain-containing protein	Predicted	NA	NA	NA
Protein content	chr1A	RAC875_c16820_419	8.296	27603266	TraesCS1A02G046000	27326246	27327996	275270	Glucan endo-1
Protein content	chr1A	RAC875_c16820_419	8.296	27603266	TraesCS1A02G046000	27326246	27327996	275270	Glucan endo-1
Protein content	chr1A	RAC875_c16820_419	8.296	27603266	TraesCS1A02G046000	27326246	27327996	275270	Glucan endo-1
Protein content	chr1A	BS00023101_51	6.67392	480068381	TraesCS1A02G281400	479827961	479840208	228173	Delta-1-pyrroline-5-carboxylate synthase	Inferred from homology	proline biosynthetic process	GO:0006561	Delta-1-pyrroline-5-carboxylate synthase [Source:UniProtKB/TrEMBL;Acc:A0A341NRQ0]
Protein content	chr1A	BS00023101_51	6.67392	480068381	TraesCS1A02G281400	479827961	479840208	228173	Delta-1-pyrroline-5-carboxylate synthase	Inferred from homology	glutamate 5-kinase activity	GO:0004349	Delta-1-pyrroline-5-carboxylate synthase [Source:UniProtKB/TrEMBL;Acc:A0A341NRQ0]
Protein content	chr1A	BS00023101_51	6.67392	480068381	TraesCS1A02G281400	479827961	479840208	228173	Delta-1-pyrroline-5-carboxylate synthase	Inferred from homology	cytoplasm	GO:0005737	Delta-1-pyrroline-5-carboxylate synthase [Source:UniProtKB/TrEMBL;Acc:A0A341NRQ0]
Protein content	chr1A	BS00023101_51	6.67392	480068381	TraesCS1A02G281400	479827961	479840208	228173	Delta-1-pyrroline-5-carboxylate synthase	Inferred from homology	ATP binding	GO:0005524	Delta-1-pyrroline-5-carboxylate synthase [Source:UniProtKB/TrEMBL;Acc:A0A341NRQ0]
Protein content	chr1A	BS00023101_51	6.67392	480068381	TraesCS1A02G281400	479827961	479840208	228173	Delta-1-pyrroline-5-carboxylate synthase	Inferred from homology	glutamate-5-semialdehyde dehydrogenase activity	GO:0004350	Delta-1-pyrroline-5-carboxylate synthase [Source:UniProtKB/TrEMBL;Acc:A0A341NRQ0]
Protein content	chr1A	BS00023101_51	6.67392	480068381	TraesCS1A02G281400	479827961	479840208	228173	Delta-1-pyrroline-5-carboxylate synthase	Inferred from homology	oxidoreductase activity	GO:0016491	Delta-1-pyrroline-5-carboxylate synthase [Source:UniProtKB/TrEMBL;Acc:A0A341NRQ0]
Protein content	chr1A	BS00023101_51	6.67392	480068381	TraesCS1A02G281400	479827961	479840208	228173	Delta-1-pyrroline-5-carboxylate synthase	Inferred from homology	L-proline biosynthetic process	GO:0055129	Delta-1-pyrroline-5-carboxylate synthase [Source:UniProtKB/TrEMBL;Acc:A0A341NRQ0]
Protein content	chr1A	BS00023101_51	6.67392	480068381	TraesCS1A02G281400	479827961	479840208	228173	Delta-1-pyrroline-5-carboxylate synthase [Includes: Glutamate 5-kinase (GK) (EC 2.7.2.11) (Gamma-glutamyl kinase); Gamma-glutamyl phosphate reductase (GPR) (EC 1.2.1.41) (Glutamate-5-semialdehyde dehydrogenase) (Glutamyl-gamma-semialdehyde dehydrogenase)]	Inferred from homology	proline biosynthetic process	GO:0006561	Delta-1-pyrroline-5-carboxylate synthase [Source:UniProtKB/TrEMBL;Acc:A0A341NRQ0]
Protein content	chr1A	BS00023101_51	6.67392	480068381	TraesCS1A02G281400	479827961	479840208	228173	Delta-1-pyrroline-5-carboxylate synthase [Includes: Glutamate 5-kinase (GK) (EC 2.7.2.11) (Gamma-glutamyl kinase); Gamma-glutamyl phosphate reductase (GPR) (EC 1.2.1.41) (Glutamate-5-semialdehyde dehydrogenase) (Glutamyl-gamma-semialdehyde dehydrogenase)]	Inferred from homology	glutamate 5-kinase activity	GO:0004349	Delta-1-pyrroline-5-carboxylate synthase [Source:UniProtKB/TrEMBL;Acc:A0A341NRQ0]
Protein content	chr1A	BS00023101_51	6.67392	480068381	TraesCS1A02G281400	479827961	479840208	228173	Delta-1-pyrroline-5-carboxylate synthase [Includes: Glutamate 5-kinase (GK) (EC 2.7.2.11) (Gamma-glutamyl kinase); Gamma-glutamyl phosphate reductase (GPR) (EC 1.2.1.41) (Glutamate-5-semialdehyde dehydrogenase) (Glutamyl-gamma-semialdehyde dehydrogenase)]	Inferred from homology	cytoplasm	GO:0005737	Delta-1-pyrroline-5-carboxylate synthase [Source:UniProtKB/TrEMBL;Acc:A0A341NRQ0]
Protein content	chr1A	BS00023101_51	6.67392	480068381	TraesCS1A02G281400	479827961	479840208	228173	Delta-1-pyrroline-5-carboxylate synthase [Includes: Glutamate 5-kinase (GK) (EC 2.7.2.11) (Gamma-glutamyl kinase); Gamma-glutamyl phosphate reductase (GPR) (EC 1.2.1.41) (Glutamate-5-semialdehyde dehydrogenase) (Glutamyl-gamma-semialdehyde dehydrogenase)]	Inferred from homology	ATP binding	GO:0005524	Delta-1-pyrroline-5-carboxylate synthase [Source:UniProtKB/TrEMBL;Acc:A0A341NRQ0]
Protein content	chr1A	BS00023101_51	6.67392	480068381	TraesCS1A02G281400	479827961	479840208	228173	Delta-1-pyrroline-5-carboxylate synthase [Includes: Glutamate 5-kinase (GK) (EC 2.7.2.11) (Gamma-glutamyl kinase); Gamma-glutamyl phosphate reductase (GPR) (EC 1.2.1.41) (Glutamate-5-semialdehyde dehydrogenase) (Glutamyl-gamma-semialdehyde dehydrogenase)]	Inferred from homology	glutamate-5-semialdehyde dehydrogenase activity	GO:0004350	Delta-1-pyrroline-5-carboxylate synthase [Source:UniProtKB/TrEMBL;Acc:A0A341NRQ0]
Protein content	chr1A	BS00023101_51	6.67392	480068381	TraesCS1A02G281400	479827961	479840208	228173	Delta-1-pyrroline-5-carboxylate synthase [Includes: Glutamate 5-kinase (GK) (EC 2.7.2.11) (Gamma-glutamyl kinase); Gamma-glutamyl phosphate reductase (GPR) (EC 1.2.1.41) (Glutamate-5-semialdehyde dehydrogenase) (Glutamyl-gamma-semialdehyde dehydrogenase)]	Inferred from homology	oxidoreductase activity	GO:0016491	Delta-1-pyrroline-5-carboxylate synthase [Source:UniProtKB/TrEMBL;Acc:A0A341NRQ0]
Protein content	chr1A	BS00023101_51	6.67392	480068381	TraesCS1A02G281400	479827961	479840208	228173	Delta-1-pyrroline-5-carboxylate synthase [Includes: Glutamate 5-kinase (GK) (EC 2.7.2.11) (Gamma-glutamyl kinase); Gamma-glutamyl phosphate reductase (GPR) (EC 1.2.1.41) (Glutamate-5-semialdehyde dehydrogenase) (Glutamyl-gamma-semialdehyde dehydrogenase)]	Inferred from homology	L-proline biosynthetic process	GO:0055129	Delta-1-pyrroline-5-carboxylate synthase [Source:UniProtKB/TrEMBL;Acc:A0A341NRQ0]
Protein content	chr1A	BS00023101_51	6.67392	480068381	TraesCS1A02G281300	479817767	479820086	248295	BHLH domain-containing protein	Inferred from homology	intracellular iron ion homeostasis	GO:0006879	NA
Protein content	chr1A	BS00023101_51	6.67392	480068381	TraesCS1A02G281300	479817767	479820086	248295	BHLH domain-containing protein	Inferred from homology	DNA-binding transcription factor activity	GO:0003700	NA
Protein content	chr1A	BS00023101_51	6.67392	480068381	TraesCS1A02G281300	479817767	479820086	248295	BHLH domain-containing protein	Inferred from homology	protein dimerization activity	GO:0046983	NA
Protein content	chr1A	BS00023101_51	6.67392	480068381	TraesCS1A02G281200	479711767	479713481	354900	Microtubule-binding protein TANGLED1	Predicted	preprophase band	GO:0009574	NA
Protein content	chr1A	BS00023101_51	6.67392	480068381	TraesCS1A02G281200	479711767	479713481	354900	Microtubule-binding protein TANGLED1	Predicted	microtubule binding	GO:0008017	NA
Protein content	chr1A	BS00023101_51	6.67392	480068381	TraesCS1A02G281200	479711767	479713481	354900	Microtubule-binding protein TANGLED1	Predicted	cytokinesis by cell plate formation	GO:0000911	NA
Protein content	chr1A	BS00023101_51	6.67392	480068381	TraesCS1A02G281200	479711767	479713481	354900	Microtubule-binding protein TANGLED1	Predicted	microtubule associated complex	GO:0005875	NA
Protein content	chr1A	BS00023101_51	6.67392	480068381	TraesCS1A02G281200	479711767	479713481	354900	Microtubule-binding protein TANGLED1	Predicted	regulation of phragmoplast microtubule organization	GO:2000694	NA
Protein content	chr1A	BS00023101_51	6.67392	480068381	TraesCS1A02G281600	480424581	480428658	356200	PRA1 family protein	Inferred from homology	vesicle-mediated transport	GO:0016192	PRA1 family protein [Source:UniProtKB/TrEMBL;Acc:W4ZPL7]
Protein content	chr1A	BS00023101_51	6.67392	480068381	TraesCS1A02G281600	480424581	480428658	356200	PRA1 family protein	Inferred from homology	endoplasmic reticulum	GO:0005783	PRA1 family protein [Source:UniProtKB/TrEMBL;Acc:W4ZPL7]
Protein content	chr1A	BS00023101_51	6.67392	480068381	TraesCS1A02G281600	480424581	480428658	356200	PRA1 family protein	Inferred from homology	membrane	GO:0016020	PRA1 family protein [Source:UniProtKB/TrEMBL;Acc:W4ZPL7]
Protein content	chr1A	BobWhite_c37384_208	5.00381	498821176	TraesCS1A02G307400	498809336	498811616	9560	Ribosomal protein eL8/eL30/eS12/Gadd45 domain-containing protein	Evidence at protein level	structural constituent of ribosome	GO:0003735	NA
Protein content	chr1A	BobWhite_c37384_208	5.00381	498821176	TraesCS1A02G307400	498809336	498811616	9560	Ribosomal protein eL8/eL30/eS12/Gadd45 domain-containing protein	Evidence at protein level	cytosolic large ribosomal subunit	GO:0022625	NA
Protein content	chr1A	BobWhite_c37384_208	5.00381	498821176	TraesCS1A02G307400	498809336	498811616	9560	Ribosomal protein eL8/eL30/eS12/Gadd45 domain-containing protein	Evidence at protein level	RNA binding	GO:0003723	NA
Protein content	chr1A	BobWhite_c37384_208	5.00381	498821176	TraesCS1A02G307300	498806535	498809142	12034	Kri1-like C-terminal domain-containing protein	Inferred from homology	nucleolus	GO:0005730	NA
Protein content	chr1A	BobWhite_c37384_208	5.00381	498821176	TraesCS1A02G307300	498806535	498809142	12034	Kri1-like C-terminal domain-containing protein	Inferred from homology	endonucleolytic cleavage in ITS1 to separate SSU-rRNA from 5.8S rRNA and LSU-rRNA from tricistronic rRNA transcript (SSU-rRNA
Protein content	chr1A	BobWhite_c37384_208	5.00381	498821176	TraesCS1A02G307300	498806535	498809142	12034	Kri1-like C-terminal domain-containing protein	Inferred from homology	90S preribosome	GO:0030686	NA
Protein content	chr1A	BobWhite_c37384_208	5.00381	498821176	TraesCS1A02G307200	498802333	498806153	15023	calcium/calmodulin-dependent protein kinase (EC 2.7.11.17)	Inferred from homology	calcium ion binding	GO:0005509	NA
Protein content	chr1A	BobWhite_c37384_208	5.00381	498821176	TraesCS1A02G307200	498802333	498806153	15023	calcium/calmodulin-dependent protein kinase (EC 2.7.11.17)	Inferred from homology	calcium-dependent protein serine/threonine kinase activity	GO:0009931	NA
Protein content	chr1A	BobWhite_c37384_208	5.00381	498821176	TraesCS1A02G307200	498802333	498806153	15023	calcium/calmodulin-dependent protein kinase (EC 2.7.11.17)	Inferred from homology	nucleus	GO:0005634	NA
Protein content	chr1A	BobWhite_c37384_208	5.00381	498821176	TraesCS1A02G307200	498802333	498806153	15023	calcium/calmodulin-dependent protein kinase (EC 2.7.11.17)	Inferred from homology	calmodulin-dependent protein kinase activity	GO:0004683	NA
Protein content	chr1A	BobWhite_c37384_208	5.00381	498821176	TraesCS1A02G307200	498802333	498806153	15023	calcium/calmodulin-dependent protein kinase (EC 2.7.11.17)	Inferred from homology	calmodulin binding	GO:0005516	NA
Protein content	chr1A	BobWhite_c37384_208	5.00381	498821176	TraesCS1A02G307200	498802333	498806153	15023	calcium/calmodulin-dependent protein kinase (EC 2.7.11.17)	Inferred from homology	cytoplasm	GO:0005737	NA
Protein content	chr1A	BobWhite_c37384_208	5.00381	498821176	TraesCS1A02G307200	498802333	498806153	15023	calcium/calmodulin-dependent protein kinase (EC 2.7.11.17)	Inferred from homology	intracellular signal transduction	GO:0035556	NA
Protein content	chr1A	BobWhite_c37384_208	5.00381	498821176	TraesCS1A02G307200	498802333	498806153	15023	calcium/calmodulin-dependent protein kinase (EC 2.7.11.17)	Inferred from homology	ATP binding	GO:0005524	NA
Protein content	chr1A	BobWhite_c37384_208	5.00381	498821176	TraesCS1A02G307100	498795668	498796721	24455	FBD domain-containing protein	Predicted	NA	NA	NA
Protein content	chr1B	IACX2234	9.41354	671612273	TraesCS1B02G457300	671571470	671572156	40117	EF-hand domain-containing protein	Predicted	NA	NA	NA
Protein content	chr1B	IACX2234	9.41354	671612273	TraesCS1B02G457200	671504530	671505967	106306	Uncharacterized protein	Predicted	NA	NA	NA
Protein content	chr1B	IACX2234	9.41354	671612273	TraesCS1B02G457100	671392640	671393236	219037	Zinc finger GRF-type domain-containing protein	Predicted	membrane	GO:0016020	NA
Protein content	chr1B	IACX2234	9.41354	671612273	TraesCS1B02G457400	671831310	671835303	219037	Uncharacterized protein	Predicted	membrane	GO:0016020	NA
Protein content	chr1B	BS00064162_51	5.85413	611145616	TraesCS1B02G378700	611131388	611132172	13444	Histone H3.2	Evidence at protein level	structural constituent of chromatin	GO:0030527	Histone H3 [Source:UniProtKB/TrEMBL;Acc:A0A077RTJ8]
Protein content	chr1B	BS00064162_51	5.85413	611145616	TraesCS1B02G378700	611131388	611132172	13444	Histone H3.2	Evidence at protein level	nucleosome	GO:0000786	Histone H3 [Source:UniProtKB/TrEMBL;Acc:A0A077RTJ8]
Protein content	chr1B	BS00064162_51	5.85413	611145616	TraesCS1B02G378700	611131388	611132172	13444	Histone H3.2	Evidence at protein level	DNA binding	GO:0003677	Histone H3 [Source:UniProtKB/TrEMBL;Acc:A0A077RTJ8]
Protein content	chr1B	BS00064162_51	5.85413	611145616	TraesCS1B02G378700	611131388	611132172	13444	Histone H3.2	Evidence at protein level	protein heterodimerization activity	GO:0046982	Histone H3 [Source:UniProtKB/TrEMBL;Acc:A0A077RTJ8]
Protein content	chr1B	BS00064162_51	5.85413	611145616	TraesCS1B02G378700	611131388	611132172	13444	Histone H3.2	Evidence at protein level	nucleus	GO:0005634	Histone H3 [Source:UniProtKB/TrEMBL;Acc:A0A077RTJ8]
Protein content	chr1B	BS00064162_51	5.85413	611145616	TraesCS1B02G378600	610965577	610965987	179629	Histone H3.2	Evidence at protein level	protein heterodimerization activity	GO:0046982	Histone H3.2 [Source:UniProtKB/Swiss-Prot;Acc:P68428]
Protein content	chr1B	BS00064162_51	5.85413	611145616	TraesCS1B02G378600	610965577	610965987	179629	Histone H3.2	Evidence at protein level	DNA binding	GO:0003677	Histone H3.2 [Source:UniProtKB/Swiss-Prot;Acc:P68428]
Protein content	chr1B	BS00064162_51	5.85413	611145616	TraesCS1B02G378600	610965577	610965987	179629	Histone H3.2	Evidence at protein level	nucleosome	GO:0000786	Histone H3.2 [Source:UniProtKB/Swiss-Prot;Acc:P68428]
Protein content	chr1B	BS00064162_51	5.85413	611145616	TraesCS1B02G378600	610965577	610965987	179629	Histone H3.2	Evidence at protein level	structural constituent of chromatin	GO:0030527	Histone H3.2 [Source:UniProtKB/Swiss-Prot;Acc:P68428]
Protein content	chr1B	BS00064162_51	5.85413	611145616	TraesCS1B02G378600	610965577	610965987	179629	Histone H3.2	Evidence at protein level	nucleus	GO:0005634	Histone H3.2 [Source:UniProtKB/Swiss-Prot;Acc:P68428]
Protein content	chr1B	BS00064162_51	5.85413	611145616	TraesCS1B02G378500	610893263	610893574	252042	Histone H4 variant TH011	Inferred from homology	structural constituent of chromatin	GO:0030527	Histone H4 variant TH011 [Source:UniProtKB/Swiss-Prot;Acc:P62785]
Protein content	chr1B	BS00064162_51	5.85413	611145616	TraesCS1B02G378500	610893263	610893574	252042	Histone H4 variant TH011	Inferred from homology	protein heterodimerization activity	GO:0046982	Histone H4 variant TH011 [Source:UniProtKB/Swiss-Prot;Acc:P62785]
Protein content	chr1B	BS00064162_51	5.85413	611145616	TraesCS1B02G378500	610893263	610893574	252042	Histone H4 variant TH011	Inferred from homology	nucleosome assembly	GO:0006334	Histone H4 variant TH011 [Source:UniProtKB/Swiss-Prot;Acc:P62785]
Protein content	chr1B	BS00064162_51	5.85413	611145616	TraesCS1B02G378500	610893263	610893574	252042	Histone H4 variant TH011	Inferred from homology	nucleosome	GO:0000786	Histone H4 variant TH011 [Source:UniProtKB/Swiss-Prot;Acc:P62785]
Protein content	chr1B	BS00064162_51	5.85413	611145616	TraesCS1B02G378500	610893263	610893574	252042	Histone H4 variant TH011	Inferred from homology	DNA binding	GO:0003677	Histone H4 variant TH011 [Source:UniProtKB/Swiss-Prot;Acc:P62785]
Protein content	chr1B	BS00064162_51	5.85413	611145616	TraesCS1B02G378500	610893263	610893574	252042	Histone H4 variant TH011	Inferred from homology	nucleus	GO:0005634	Histone H4 variant TH011 [Source:UniProtKB/Swiss-Prot;Acc:P62785]
Protein content	chr1D	RAC875_c7752_549	5.5777	13912290	TraesCS1D02G033900	13851912	13853241	59049	O-methyltransferase domain-containing protein	Predicted	S-adenosylmethionine-dependent methyltransferase activity	GO:0008757	NA
Protein content	chr1D	RAC875_c7752_549	5.5777	13912290	TraesCS1D02G033900	13851912	13853241	59049	O-methyltransferase domain-containing protein	Predicted	O-methyltransferase activity	GO:0008171	NA
Protein content	chr1D	RAC875_c7752_549	5.5777	13912290	TraesCS1D02G033900	13851912	13853241	59049	O-methyltransferase domain-containing protein	Predicted	protein dimerization activity	GO:0046983	NA
Protein content	chr1D	RAC875_c7752_549	5.5777	13912290	TraesCS1D02G033900	13851912	13853241	59049	O-methyltransferase domain-containing protein	Predicted	biosynthetic process	GO:0009058	NA
Protein content	chr1D	RAC875_c7752_549	5.5777	13912290	TraesCS1D02G033900	13851912	13853241	59049	O-methyltransferase domain-containing protein	Predicted	methylation	GO:0032259	NA
Protein content	chr1D	RAC875_c7752_549	5.5777	13912290	TraesCS1D02G033800	13810921	13817663	94627	Chalcone synthase	Inferred from homology	acyltransferase activity
Protein content	chr1D	RAC875_c7752_549	5.5777	13912290	TraesCS1D02G033800	13810921	13817663	94627	Chalcone synthase	Inferred from homology	polyketide biosynthetic process	GO:0030639	NA
Protein content	chr1D	RAC875_c7752_549	5.5777	13912290	TraesCS1D02G033800	13810921	13817663	94627	Chalcone synthase	Inferred from homology	flavonoid biosynthetic process	GO:0009813	NA
Protein content	chr1D	RAC875_c7752_549	5.5777	13912290	TraesCS1D02G033700	13797797	13802577	109713	O-methyltransferase domain-containing protein	Predicted	protein dimerization activity	GO:0046983	NA
Protein content	chr1D	RAC875_c7752_549	5.5777	13912290	TraesCS1D02G033700	13797797	13802577	109713	O-methyltransferase domain-containing protein	Predicted	methylation	GO:0032259	NA
Protein content	chr1D	RAC875_c7752_549	5.5777	13912290	TraesCS1D02G033700	13797797	13802577	109713	O-methyltransferase domain-containing protein	Predicted	biosynthetic process	GO:0009058	NA
Protein content	chr1D	RAC875_c7752_549	5.5777	13912290	TraesCS1D02G033700	13797797	13802577	109713	O-methyltransferase domain-containing protein	Predicted	O-methyltransferase activity	GO:0008171	NA
Protein content	chr1D	RAC875_c7752_549	5.5777	13912290	TraesCS1D02G033700	13797797	13802577	109713	O-methyltransferase domain-containing protein	Predicted	S-adenosylmethionine-dependent methyltransferase activity	GO:0008757	NA
Protein content	chr1D	Excalibur_c5958_1398	5.41074	58111434	TraesCS1D02G075700	57954254	57961058	150376	KN1-type homeobox transcription factor	Evidence at transcript level	nucleus	GO:0005634	KN1-type homeobox transcription factor [Source:UniProtKB/TrEMBL;Acc:B6F212]
Protein content	chr1D	Excalibur_c5958_1398	5.41074	58111434	TraesCS1D02G075700	57954254	57961058	150376	KN1-type homeobox transcription factor	Evidence at transcript level	RNA polymerase II cis-regulatory region sequence-specific DNA binding	GO:0000978	KN1-type homeobox transcription factor [Source:UniProtKB/TrEMBL;Acc:B6F212]
Protein content	chr1D	Excalibur_c5958_1398	5.41074	58111434	TraesCS1D02G075700	57954254	57961058	150376	KN1-type homeobox transcription factor	Evidence at transcript level	DNA-binding transcription factor activity
Protein content	chr1D	Excalibur_c5958_1398	5.41074	58111434	TraesCS1D02G075700	57954254	57961058	150376	KN1-type homeobox transcription factor	Evidence at transcript level	regulation of transcription by RNA polymerase II	GO:0006357	KN1-type homeobox transcription factor [Source:UniProtKB/TrEMBL;Acc:B6F212]
Protein content	chr1D	Excalibur_c5958_1398	5.41074	58111434	TraesCS1D02G075800	58444208	58445308	332774	Restorer of fertility-like protein	Inferred from homology	NA	NA	NA
Protein content	chr1D	Excalibur_c5958_1398	5.41074	58111434	TraesCS1D02G075900	58448976	58451293	337542	Beta-carotene isomerase D27-like C-terminal domain-containing protein	Predicted	membrane	GO:0016020	NA
Protein content	chr1D	Excalibur_c5958_1398	5.41074	58111434	TraesCS1D02G075900	58448976	58451293	337542	Beta-carotene isomerase D27-like C-terminal domain-containing protein	Predicted	iron ion binding	GO:0005506	NA
Protein content	chr2A	wsnp_BE403597A_Ta_2_1	7.14476	573136296	TraesCS2A02G339200	573335887	573337850	199591	Large ribosomal subunit protein eL34	Inferred from homology	structural constituent of ribosome	GO:0003735	NA
Protein content	chr2A	wsnp_BE403597A_Ta_2_1	7.14476	573136296	TraesCS2A02G339200	573335887	573337850	199591	Large ribosomal subunit protein eL34	Inferred from homology	translation	GO:0006412	NA
Protein content	chr2A	wsnp_BE403597A_Ta_2_1	7.14476	573136296	TraesCS2A02G339200	573335887	573337850	199591	Large ribosomal subunit protein eL34	Inferred from homology	cytosolic large ribosomal subunit	GO:0022625	NA
Protein content	chr2A	wsnp_BE403597A_Ta_2_1	7.14476	573136296	TraesCS2A02G339200	573335887	573337850	199591	Large ribosomal subunit protein eL34	Inferred from homology	ribosome biogenesis	GO:0042254	NA
Protein content	chr2A	wsnp_BE403597A_Ta_2_1	7.14476	573136296	TraesCS2A02G339300	573366983	573367291	230687	Uncharacterized protein	Predicted	NA	NA	NA
Protein content	chr2A	wsnp_BE403597A_Ta_2_1	7.14476	573136296	TraesCS2A02G339400	573368249	573379701	231953	PDZ domain-containing protein	Inferred from homology	proteolysis	GO:0006508	NA
Protein content	chr2A	wsnp_BE403597A_Ta_2_1	7.14476	573136296	TraesCS2A02G339400	573368249	573379701	231953	PDZ domain-containing protein	Inferred from homology	serine-type endopeptidase activity	GO:0004252	NA
Protein content	chr2B	RAC875_c2300_1021	7.11848	17275697	TraesCS2B02G036200	17237518	17240043	35654	Protein kinase domain-containing protein	Predicted	protein serine/threonine kinase activity	GO:0004674	NA
Protein content	chr2B	RAC875_c2300_1021	7.11848	17275697	TraesCS2B02G036200	17237518	17240043	35654	Protein kinase domain-containing protein	Predicted	cell surface receptor signaling pathway	GO:0007166	NA
Protein content	chr2B	RAC875_c2300_1021	7.11848	17275697	TraesCS2B02G036200	17237518	17240043	35654	Protein kinase domain-containing protein	Predicted	ATP binding	GO:0005524	NA
Protein content	chr2B	RAC875_c2300_1021	7.11848	17275697	TraesCS2B02G036300	17342964	17346163	67267	Uncharacterized protein	Predicted	methylation	GO:0032259	NA
Protein content	chr2B	RAC875_c2300_1021	7.11848	17275697	TraesCS2B02G036300	17342964	17346163	67267	Uncharacterized protein	Predicted	S-adenosylmethionine-dependent methyltransferase activity	GO:0008757	NA
Protein content	chr2B	RAC875_c2300_1021	7.11848	17275697	TraesCS2B02G036100	17202140	17203059	72638	Amidase domain-containing protein	Predicted	NA	NA	NA
Protein content	chr2B	Kukri_c25281_99	5.06007	539255935	TraesCS2B02G376100	539276987	539284332	21052	Trafficking protein particle complex subunit 11 domain-containing protein	Predicted	Golgi apparatus	GO:0005794	Trafficking protein particle complex II-specific subunit 120 homolog [Source:Projected from Arabidopsis thaliana (AT5G11040) UniProtKB/Swiss-Prot;Acc:Q9FY61]
Protein content	chr2B	Kukri_c25281_99	5.06007	539255935	TraesCS2B02G376100	539276987	539284332	21052	Trafficking protein particle complex subunit 11 domain-containing protein	Predicted	trans-Golgi network	GO:0005802	Trafficking protein particle complex II-specific subunit 120 homolog [Source:Projected from Arabidopsis thaliana (AT5G11040) UniProtKB/Swiss-Prot;Acc:Q9FY61]
Protein content	chr2B	Kukri_c25281_99	5.06007	539255935	TraesCS2B02G376200	539287471	539289171	31536	PORR domain-containing protein	Predicted	RNA binding	GO:0003723	NA
Protein content	chr2B	Kukri_c25281_99	5.06007	539255935	TraesCS2B02G376300	539294416	539296038	38481	Leucine-rich repeat-containing N-terminal plant-type domain-containing protein	Predicted	plasma membrane	GO:0005886	NA
Protein content	chr2D	Kukri_rep_c113120_104	5.30329	22008879	TraesCS2D02G054700	21917283	21920633	88246	Cytochrome P450	Inferred from homology	oxidoreductase activity
Protein content	chr2D	Kukri_rep_c113120_104	5.30329	22008879	TraesCS2D02G054700	21917283	21920633	88246	Cytochrome P450	Inferred from homology	diterpenoid metabolic process	GO:0016101	NA
Protein content	chr2D	Kukri_rep_c113120_104	5.30329	22008879	TraesCS2D02G054700	21917283	21920633	88246	Cytochrome P450	Inferred from homology	monooxygenase activity	GO:0004497	NA
Protein content	chr2D	Kukri_rep_c113120_104	5.30329	22008879	TraesCS2D02G054700	21917283	21920633	88246	Cytochrome P450	Inferred from homology	iron ion binding	GO:0005506	NA
Protein content	chr2D	Kukri_rep_c113120_104	5.30329	22008879	TraesCS2D02G054700	21917283	21920633	88246	Cytochrome P450	Inferred from homology	heme binding	GO:0020037	NA
Protein content	chr2D	Kukri_rep_c113120_104	5.30329	22008879	TraesCS2D02G054800	22109378	22110867	100499	Glycosyltransferase (EC 2.4.1.-)	Inferred from homology	cytoplasm	GO:0005737	Glycosyltransferase [Source:UniProtKB/TrEMBL;Acc:A0A1D5UXX3]
Protein content	chr2D	Kukri_rep_c113120_104	5.30329	22008879	TraesCS2D02G054800	22109378	22110867	100499	Glycosyltransferase (EC 2.4.1.-)	Inferred from homology	quercetin 7-O-glucosyltransferase activity	GO:0080044	Glycosyltransferase [Source:UniProtKB/TrEMBL;Acc:A0A1D5UXX3]
Protein content	chr2D	Kukri_rep_c113120_104	5.30329	22008879	TraesCS2D02G054800	22109378	22110867	100499	Glycosyltransferase (EC 2.4.1.-)	Inferred from homology	quercetin 3-O-glucosyltransferase activity	GO:0080043	Glycosyltransferase [Source:UniProtKB/TrEMBL;Acc:A0A1D5UXX3]
Protein content	chr2D	Kukri_rep_c113120_104	5.30329	22008879	TraesCS2D02G054900	22119314	22122069	110435	Glycosyltransferase (EC 2.4.1.-)	Inferred from homology	cytoplasm	GO:0005737	NA
Protein content	chr2D	Kukri_rep_c113120_104	5.30329	22008879	TraesCS2D02G054900	22119314	22122069	110435	Glycosyltransferase (EC 2.4.1.-)	Inferred from homology	quercetin 3-O-glucosyltransferase activity	GO:0080043	NA
Protein content	chr2D	Kukri_rep_c113120_104	5.30329	22008879	TraesCS2D02G054900	22119314	22122069	110435	Glycosyltransferase (EC 2.4.1.-)	Inferred from homology	quercetin 7-O-glucosyltransferase activity	GO:0080044	NA
Protein content	chr2D	Kukri_rep_c113120_104	5.30329	22008879	TraesCS2D02G054900	22119314	22122069	110435	Glycosyltransferase (EC 2.4.1.-)	Inferred from homology	UDP-glycosyltransferase activity	GO:0008194	NA
Protein content	chr2D	Kukri_rep_c113120_104	5.30329	22008879	TraesCS2D02G054900	22119314	22122069	110435	Glycosyltransferase (EC 2.4.1.-)	Inferred from homology	detoxification	GO:0098754	NA
Protein content	chr4A	wsnp_Ex_c3988_7221220	4.54943	666371209	TraesCS4A02G388700	666482412	666484666	111203	Alpha-carbonic anhydrase domain-containing protein	Predicted	zinc ion binding	GO:0008270	NA
Protein content	chr4A	wsnp_Ex_c3988_7221220	4.54943	666371209	TraesCS4A02G388700	666482412	666484666	111203	Alpha-carbonic anhydrase domain-containing protein	Predicted	one-carbon metabolic process	GO:0006730	NA
Protein content	chr4A	wsnp_Ex_c3988_7221220	4.54943	666371209	TraesCS4A02G388700	666482412	666484666	111203	Alpha-carbonic anhydrase domain-containing protein	Predicted	hydro-lyase activity	GO:0016836	NA
Protein content	chr4A	wsnp_Ex_c3988_7221220	4.54943	666371209	TraesCS4A02G388700	666482412	666484666	111203	Alpha-carbonic anhydrase domain-containing protein	Predicted	carbonate dehydratase activity	GO:0004089	NA
Protein content	chr4A	wsnp_Ex_c3988_7221220	4.54943	666371209	TraesCS4A02G388900	666538625	666540506	167416	Alpha-carbonic anhydrase domain-containing protein	Predicted	hydro-lyase activity	GO:0016836	NA
Protein content	chr4A	wsnp_Ex_c3988_7221220	4.54943	666371209	TraesCS4A02G388900	666538625	666540506	167416	Alpha-carbonic anhydrase domain-containing protein	Predicted	carbonate dehydratase activity	GO:0004089	NA
Protein content	chr4A	wsnp_Ex_c3988_7221220	4.54943	666371209	TraesCS4A02G388900	666538625	666540506	167416	Alpha-carbonic anhydrase domain-containing protein	Predicted	zinc ion binding	GO:0008270	NA
Protein content	chr4A	wsnp_Ex_c3988_7221220	4.54943	666371209	TraesCS4A02G388900	666538625	666540506	167416	Alpha-carbonic anhydrase domain-containing protein	Predicted	one-carbon metabolic process	GO:0006730	NA
Protein content	chr4A	wsnp_Ex_c3988_7221220	4.54943	666371209	TraesCS4A02G388600	666148948	666151681	219528	Fatty acyl-CoA reductase (EC 1.2.1.84)	Inferred from homology	alcohol-forming long-chain fatty acyl-CoA reductase activity	GO:0102965	Fatty acyl-CoA reductase [Source:UniProtKB/TrEMBL;Acc:W5DS05]
Protein content	chr4A	wsnp_Ex_c3988_7221220	4.54943	666371209	TraesCS4A02G388600	666148948	666151681	219528	Fatty acyl-CoA reductase (EC 1.2.1.84)	Inferred from homology	long-chain fatty-acyl-CoA metabolic process	GO:0035336	Fatty acyl-CoA reductase [Source:UniProtKB/TrEMBL;Acc:W5DS05]
Protein content	chr4A	wsnp_Ex_c3988_7221220	4.54943	666371209	TraesCS4A02G388600	666148948	666151681	219528	Fatty acyl-CoA reductase (EC 1.2.1.84)	Inferred from homology	lipid metabolic process	GO:0006629	Fatty acyl-CoA reductase [Source:UniProtKB/TrEMBL;Acc:W5DS05]
Protein content	chr4A	wsnp_Ex_c3988_7221220	4.54943	666371209	TraesCS4A02G388600	666148948	666151681	219528	Fatty acyl-CoA reductase (EC 1.2.1.84)	Inferred from homology	alcohol-forming very long-chain fatty acyl-CoA reductase activity	GO:0080019	Fatty acyl-CoA reductase [Source:UniProtKB/TrEMBL;Acc:W5DS05]
Protein content	chr4A	wsnp_Ex_c3988_7221220	4.54943	666371209	TraesCS4A02G388600	666148948	666151681	219528	Fatty acyl-CoA reductase (EC 1.2.1.84)	Inferred from homology	suberin biosynthetic process	GO:0010345	Fatty acyl-CoA reductase [Source:UniProtKB/TrEMBL;Acc:W5DS05]
Protein content	chr4A	wsnp_Ex_c3988_7221220	4.54943	666371209	TraesCS4A02G388600	666148948	666151681	219528	Fatty acyl-CoA reductase (EC 1.2.1.84)	Inferred from homology	intracellular membrane-bounded organelle	GO:0043231	Fatty acyl-CoA reductase [Source:UniProtKB/TrEMBL;Acc:W5DS05]
Protein content	chr4B	Tdurum_contig63670_287	14.4383	38005599	TraesCS4B02G049600	38003982	38006880	0	Zinc finger PHD-type domain-containing protein	Predicted	metal ion binding	GO:0046872	NA
Protein content	chr4B	Tdurum_contig63670_287	14.4383	38005599	TraesCS4B02G049700	38025441	38028578	19842	PCI domain-containing protein	Inferred from homology	proteasome-mediated ubiquitin-dependent protein catabolic process	GO:0043161	NA
Protein content	chr4B	Tdurum_contig63670_287	14.4383	38005599	TraesCS4B02G049700	38025441	38028578	19842	PCI domain-containing protein	Inferred from homology	proteasome regulatory particle
Protein content	chr4B	Tdurum_contig63670_287	14.4383	38005599	TraesCS4B02G049700	38025441	38028578	19842	PCI domain-containing protein	Inferred from homology	nucleus	GO:0005634	NA
Protein content	chr4B	Tdurum_contig63670_287	14.4383	38005599	TraesCS4B02G049500	37858903	37869697	135902	CNH domain-containing protein	Predicted	membrane	GO:0016020	EMB2754 [Source:Projected from Arabidopsis thaliana (AT4G36630) UniProtKB/TrEMBL;Acc:A0A178UXB5]
Protein content	chr4B	Tdurum_contig63670_287	14.4383	38005599	TraesCS4B02G049500	37858903	37869697	135902	CNH domain-containing protein	Predicted	vesicle-mediated transport	GO:0016192	EMB2754 [Source:Projected from Arabidopsis thaliana (AT4G36630) UniProtKB/TrEMBL;Acc:A0A178UXB5]
Protein content	chr4B	Tdurum_contig63670_287	14.4383	38005599	TraesCS4B02G049500	37858903	37869697	135902	CNH domain-containing protein	Predicted	endosomal vesicle fusion	GO:0034058	EMB2754 [Source:Projected from Arabidopsis thaliana (AT4G36630) UniProtKB/TrEMBL;Acc:A0A178UXB5]
Protein content	chr4B	Tdurum_contig63670_287	14.4383	38005599	TraesCS4B02G049500	37858903	37869697	135902	CNH domain-containing protein	Predicted	intracellular protein transport	GO:0006886	EMB2754 [Source:Projected from Arabidopsis thaliana (AT4G36630) UniProtKB/TrEMBL;Acc:A0A178UXB5]
Protein content	chr4B	Tdurum_contig63670_287	14.4383	38005599	TraesCS4B02G049500	37858903	37869697	135902	CNH domain-containing protein	Predicted	cytoplasm	GO:0005737	EMB2754 [Source:Projected from Arabidopsis thaliana (AT4G36630) UniProtKB/TrEMBL;Acc:A0A178UXB5]
Protein content	chr4B	Tdurum_contig63670_287	14.4383	38005599	TraesCS4B02G049500	37858903	37869697	135902	CNH domain-containing protein	Predicted	autophagy	GO:0006914	EMB2754 [Source:Projected from Arabidopsis thaliana (AT4G36630) UniProtKB/TrEMBL;Acc:A0A178UXB5]
Protein content	chr4B	BS00064884_51	5.14273	426786962	TraesCS4B02G197900	426772094	426775446	11516	L-ascorbate peroxidase (EC 1.11.1.11)	Inferred from homology	response to reactive oxygen species	GO:0000302	NA
Protein content	chr4B	BS00064884_51	5.14273	426786962	TraesCS4B02G197900	426772094	426775446	11516	L-ascorbate peroxidase (EC 1.11.1.11)	Inferred from homology	hydrogen peroxide catabolic process	GO:0042744	NA
Protein content	chr4B	BS00064884_51	5.14273	426786962	TraesCS4B02G197900	426772094	426775446	11516	L-ascorbate peroxidase (EC 1.11.1.11)	Inferred from homology	chloroplast	GO:0009507	NA
Protein content	chr4B	BS00064884_51	5.14273	426786962	TraesCS4B02G197900	426772094	426775446	11516	L-ascorbate peroxidase (EC 1.11.1.11)	Inferred from homology	peroxidase activity	GO:0004601	NA
Protein content	chr4B	BS00064884_51	5.14273	426786962	TraesCS4B02G197900	426772094	426775446	11516	L-ascorbate peroxidase (EC 1.11.1.11)	Inferred from homology	L-ascorbate peroxidase activity	GO:0016688	NA
Protein content	chr4B	BS00064884_51	5.14273	426786962	TraesCS4B02G197900	426772094	426775446	11516	L-ascorbate peroxidase (EC 1.11.1.11)	Inferred from homology	metal ion binding	GO:0046872	NA
Protein content	chr4B	BS00064884_51	5.14273	426786962	TraesCS4B02G197900	426772094	426775446	11516	L-ascorbate peroxidase (EC 1.11.1.11)	Inferred from homology	cellular response to oxidative stress	GO:0034599	NA
Protein content	chr4B	BS00064884_51	5.14273	426786962	TraesCS4B02G197900	426772094	426775446	11516	L-ascorbate peroxidase (EC 1.11.1.11)	Inferred from homology	heme binding	GO:0020037	NA
Protein content	chr4B	BS00064884_51	5.14273	426786962	TraesCS4B02G197800	426767061	426769719	17243	Mitogen-activated protein kinase (EC 2.7.11.24)	Evidence at transcript level	MAP kinase activity	GO:0004707	Mitogen-activated protein kinase [Source:UniProtKB/TrEMBL;Acc:A7L5U5]
Protein content	chr4B	BS00064884_51	5.14273	426786962	TraesCS4B02G197800	426767061	426769719	17243	Mitogen-activated protein kinase (EC 2.7.11.24)	Evidence at transcript level	protein serine/threonine kinase activity	GO:0004674	Mitogen-activated protein kinase [Source:UniProtKB/TrEMBL;Acc:A7L5U5]
Protein content	chr4B	BS00064884_51	5.14273	426786962	TraesCS4B02G197800	426767061	426769719	17243	Mitogen-activated protein kinase (EC 2.7.11.24)	Evidence at transcript level	ATP binding	GO:0005524	Mitogen-activated protein kinase [Source:UniProtKB/TrEMBL;Acc:A7L5U5]
Protein content	chr4B	BS00064884_51	5.14273	426786962	TraesCS4B02G197800	426767061	426769719	17243	Mitogen-activated protein kinase (EC 2.7.11.24)	Evidence at transcript level	nucleus	GO:0005634	Mitogen-activated protein kinase [Source:UniProtKB/TrEMBL;Acc:A7L5U5]
Protein content	chr4B	BS00064884_51	5.14273	426786962	TraesCS4B02G197800	426767061	426769719	17243	Mitogen-activated protein kinase (EC 2.7.11.24)	Evidence at transcript level	cytoplasm	GO:0005737	Mitogen-activated protein kinase [Source:UniProtKB/TrEMBL;Acc:A7L5U5]
Protein content	chr4B	BS00064884_51	5.14273	426786962	TraesCS4B02G197800	426767061	426769719	17243	Mitogen-activated protein kinase (EC 2.7.11.24)	Evidence at transcript level	intracellular signal transduction	GO:0035556	Mitogen-activated protein kinase [Source:UniProtKB/TrEMBL;Acc:A7L5U5]
Protein content	chr4B	BS00064884_51	5.14273	426786962	TraesCS4B02G198000	427066955	427067622	279993	Uncharacterized protein	Predicted	NA	NA	NA
Protein content	chr6B	wsnp_JD_c34368_25929293	53.5568	553778886	TraesCS6B02G309300	554122562	554124012	343676	Fatty acid desaturase domain-containing protein	Inferred from homology	lipid metabolic process	GO:0006629	NA
Protein content	chr6B	wsnp_JD_c34368_25929293	53.5568	553778886	TraesCS6B02G309300	554122562	554124012	343676	Fatty acid desaturase domain-containing protein	Inferred from homology	oxidoreductase activity
Protein content	chr6B	wsnp_JD_c34368_25929293	53.5568	553778886	TraesCS6B02G309300	554122562	554124012	343676	Fatty acid desaturase domain-containing protein	Inferred from homology	oxidoreductase activity	GO:0016491	NA
Protein content	chr6B	wsnp_JD_c34368_25929293	53.5568	553778886	TraesCS6B02G309300	554122562	554124012	343676	Fatty acid desaturase domain-containing protein	Inferred from homology	membrane	GO:0016020	NA
Protein content	chr6B	wsnp_JD_c34368_25929293	53.5568	553778886	TraesCS6B02G309200	553412949	553416311	362575	Uncharacterized protein	Inferred from homology	membrane	GO:0016020	Protein NRT1/ PTR FAMILY 7.1 [Source:Projected from Arabidopsis thaliana (AT5G19640) UniProtKB/Swiss-Prot;Acc:Q3E9B5]
Protein content	chr6B	wsnp_JD_c34368_25929293	53.5568	553778886	TraesCS6B02G309200	553412949	553416311	362575	Uncharacterized protein	Inferred from homology	transmembrane transporter activity	GO:0022857	Protein NRT1/ PTR FAMILY 7.1 [Source:Projected from Arabidopsis thaliana (AT5G19640) UniProtKB/Swiss-Prot;Acc:Q3E9B5]
Protein content	chr6B	wsnp_JD_c34368_25929293	53.5568	553778886	TraesCS6B02G309200	553412949	553416311	362575	Uncharacterized protein	Inferred from homology	transmembrane transport	GO:0055085	Protein NRT1/ PTR FAMILY 7.1 [Source:Projected from Arabidopsis thaliana (AT5G19640) UniProtKB/Swiss-Prot;Acc:Q3E9B5]
Protein content	chr6B	wsnp_JD_c34368_25929293	53.5568	553778886	TraesCS6B02G309400	554163973	554165761	385087	Fatty acid desaturase domain-containing protein	Inferred from homology	oxidoreductase activity	GO:0016491	NA
Protein content	chr6B	wsnp_JD_c34368_25929293	53.5568	553778886	TraesCS6B02G309400	554163973	554165761	385087	Fatty acid desaturase domain-containing protein	Inferred from homology	oxidoreductase activity
Protein content	chr6B	wsnp_JD_c34368_25929293	53.5568	553778886	TraesCS6B02G309400	554163973	554165761	385087	Fatty acid desaturase domain-containing protein	Inferred from homology	lipid metabolic process	GO:0006629	NA
Protein content	chr6B	wsnp_JD_c34368_25929293	53.5568	553778886	TraesCS6B02G309400	554163973	554165761	385087	Fatty acid desaturase domain-containing protein	Inferred from homology	membrane	GO:0016020	NA
Protein content	chr7A	Tdurum_contig13080_153	7.79679	149047446	TraesCS7A02G191100	148986014	148988455	58991	Transcription factor MYC/MYB N-terminal domain-containing protein	Predicted	NA	NA	NA
Protein content	chr7A	Tdurum_contig13080_153	7.79679	149047446	TraesCS7A02G191200	149166829	149168028	119383	Uncharacterized protein	Inferred from homology	plasma membrane	GO:0005886	NA
Protein content	chr7A	Tdurum_contig13080_153	7.79679	149047446	TraesCS7A02G191200	149166829	149168028	119383	Uncharacterized protein	Inferred from homology	water channel activity	GO:0015250	NA
Protein content	chr7A	Tdurum_contig13080_153	7.79679	149047446	TraesCS7A02G191000	148832126	148832719	214727	Uncharacterized protein	Predicted	NA	NA	NA
Protein content	chr7B	Kukri_c34355_722	7.88278	543184224	TraesCS7B02G303500	543186903	543189399	2679	F-box domain-containing protein	Predicted	NA	NA	NA
Protein content	chr7B	Kukri_c34355_722	7.88278	543184224	TraesCS7B02G303600	544109480	544114334	925256	DYW domain-containing protein	Predicted	zinc ion binding	GO:0008270	NA
Protein content	chr7B	Kukri_c34355_722	7.88278	543184224	TraesCS7B02G303700	544123223	544132451	938999	Alpha-L-arabinofuranosidase B arabinose-binding domain-containing protein	Predicted	carbohydrate metabolic process	GO:0005975	NA
Milling yield	chr1B	Tdurum_contig4904_2923	5.96021	674537343	TraesCS1B02G461700	674573377	674574826	36034	Uncharacterized protein	Predicted	membrane	GO:0016020	NA
Milling yield	chr1B	Tdurum_contig4904_2923	5.96021	674537343	TraesCS1B02G461600	674498427	674500592	36751	RNA polymerase sigma-70 domain-containing protein	Inferred from homology	DNA binding	GO:0003677	NA
Milling yield	chr1B	Tdurum_contig4904_2923	5.96021	674537343	TraesCS1B02G461600	674498427	674500592	36751	RNA polymerase sigma-70 domain-containing protein	Inferred from homology	sigma factor activity	GO:0016987	NA
Milling yield	chr1B	Tdurum_contig4904_2923	5.96021	674537343	TraesCS1B02G461600	674498427	674500592	36751	RNA polymerase sigma-70 domain-containing protein	Inferred from homology	DNA-templated transcription initiation	GO:0006352	NA
Milling yield	chr1B	Tdurum_contig4904_2923	5.96021	674537343	TraesCS1B02G461500	674495007	674495207	42136	Transmembrane protein	Predicted	NA	NA	NA
Milling yield	chr1B	Tdurum_contig48171_189	4.59025	445021239	TraesCS1B02G252300	444936653	444937216	84023	Uncharacterized protein	Predicted	NA	NA	NA
Milling yield	chr1B	Tdurum_contig48171_189	4.59025	445021239	TraesCS1B02G252200	444861721	444865390	155849	Aminotransferase-like plant mobile domain-containing protein	Predicted	meristem maintenance	GO:0010073	NA
Milling yield	chr1B	Tdurum_contig48171_189	4.59025	445021239	TraesCS1B02G252400	445178318	445181281	157079	Protein kinase domain-containing protein	Predicted	membrane	GO:0016020	NA
Milling yield	chr1B	Tdurum_contig48171_189	4.59025	445021239	TraesCS1B02G252400	445178318	445181281	157079	Protein kinase domain-containing protein	Predicted	ATP binding	GO:0005524	NA
Milling yield	chr1B	Tdurum_contig48171_189	4.59025	445021239	TraesCS1B02G252400	445178318	445181281	157079	Protein kinase domain-containing protein	Predicted	protein kinase activity	GO:0004672	NA
Milling yield	chr2B	Tdurum_contig77602_931	8.55542	119853739	TraesCS2B02G152700	119629407	119634160	219579	Phosphatidylinositol 4-phosphate 5-kinase (EC 2.7.1.68)	Predicted	phosphatidylinositol phosphate biosynthetic process	GO:0046854	Phosphatidylinositol 4-phosphate 5-kinase [Source:UniProtKB/TrEMBL;Acc:A0A341QTP0]
Milling yield	chr2B	Tdurum_contig77602_931	8.55542	119853739	TraesCS2B02G152700	119629407	119634160	219579	Phosphatidylinositol 4-phosphate 5-kinase (EC 2.7.1.68)	Predicted	ATP binding	GO:0005524	Phosphatidylinositol 4-phosphate 5-kinase [Source:UniProtKB/TrEMBL;Acc:A0A341QTP0]
Milling yield	chr2B	Tdurum_contig77602_931	8.55542	119853739	TraesCS2B02G152700	119629407	119634160	219579	Phosphatidylinositol 4-phosphate 5-kinase (EC 2.7.1.68)	Predicted	plasma membrane	GO:0005886	Phosphatidylinositol 4-phosphate 5-kinase [Source:UniProtKB/TrEMBL;Acc:A0A341QTP0]
Milling yield	chr2B	Tdurum_contig77602_931	8.55542	119853739	TraesCS2B02G152700	119629407	119634160	219579	Phosphatidylinositol 4-phosphate 5-kinase (EC 2.7.1.68)	Predicted	1-phosphatidylinositol-4-phosphate 5-kinase activity	GO:0016308	Phosphatidylinositol 4-phosphate 5-kinase [Source:UniProtKB/TrEMBL;Acc:A0A341QTP0]
Milling yield	chr2B	Tdurum_contig77602_931	8.55542	119853739	TraesCS2B02G152600	119242436	119244364	609375	Peptidase A1 domain-containing protein	Inferred from homology	proteolysis	GO:0006508	NA
Milling yield	chr2B	Tdurum_contig77602_931	8.55542	119853739	TraesCS2B02G152600	119242436	119244364	609375	Peptidase A1 domain-containing protein	Inferred from homology	membrane	GO:0016020	NA
Milling yield	chr2B	Tdurum_contig77602_931	8.55542	119853739	TraesCS2B02G152600	119242436	119244364	609375	Peptidase A1 domain-containing protein	Inferred from homology	aspartic-type endopeptidase activity	GO:0004190	NA
Milling yield	chr2B	Tdurum_contig77602_931	8.55542	119853739	TraesCS2B02G152500	119183587	119184708	669031	BTB domain-containing protein	Predicted	protein ubiquitination	GO:0016567	NA
Milling yield	chr5B	IAAV5873	5.80677	413547967	TraesCS5B02G234800	413609181	413609486	61214	NAD(P)H-quinone oxidoreductase subunit 4L
Milling yield	chr5B	IAAV5873	5.80677	413547967	TraesCS5B02G234800	413609181	413609486	61214	NAD(P)H-quinone oxidoreductase subunit 4L
Milling yield	chr5B	IAAV5873	5.80677	413547967	TraesCS5B02G234800	413609181	413609486	61214	NAD(P)H-quinone oxidoreductase subunit 4L
Milling yield	chr5B	IAAV5873	5.80677	413547967	TraesCS5B02G234800	413609181	413609486	61214	NAD(P)H-quinone oxidoreductase subunit 4L
Milling yield	chr5B	IAAV5873	5.80677	413547967	TraesCS5B02G234800	413609181	413609486	61214	NAD(P)H-quinone oxidoreductase subunit 4L
Milling yield	chr5B	IAAV5873	5.80677	413547967	TraesCS5B02G234800	413609181	413609486	61214	NAD(P)H-quinone oxidoreductase subunit 4L
Milling yield	chr5B	IAAV5873	5.80677	413547967	TraesCS5B02G234900	413609964	413610209	61997	Photosystem I iron-sulfur center (EC 1.97.1.12) (9 kDa polypeptide) (PSI-C) (Photosystem I subunit VII) (PsaC)	Inferred from homology	photosystem I	GO:0009522	NA
Milling yield	chr5B	IAAV5873	5.80677	413547967	TraesCS5B02G234900	413609964	413610209	61997	Photosystem I iron-sulfur center (EC 1.97.1.12) (9 kDa polypeptide) (PSI-C) (Photosystem I subunit VII) (PsaC)	Inferred from homology	oxidoreductase activity	GO:0016491	NA
Milling yield	chr5B	IAAV5873	5.80677	413547967	TraesCS5B02G234900	413609964	413610209	61997	Photosystem I iron-sulfur center (EC 1.97.1.12) (9 kDa polypeptide) (PSI-C) (Photosystem I subunit VII) (PsaC)	Inferred from homology	electron transfer activity	GO:0009055	NA
Milling yield	chr5B	IAAV5873	5.80677	413547967	TraesCS5B02G234900	413609964	413610209	61997	Photosystem I iron-sulfur center (EC 1.97.1.12) (9 kDa polypeptide) (PSI-C) (Photosystem I subunit VII) (PsaC)	Inferred from homology	metal ion binding	GO:0046872	NA
Milling yield	chr5B	IAAV5873	5.80677	413547967	TraesCS5B02G234900	413609964	413610209	61997	Photosystem I iron-sulfur center (EC 1.97.1.12) (9 kDa polypeptide) (PSI-C) (Photosystem I subunit VII) (PsaC)	Inferred from homology	4 iron
Milling yield	chr5B	IAAV5873	5.80677	413547967	TraesCS5B02G234900	413609964	413610209	61997	Photosystem I iron-sulfur center (EC 1.97.1.12) (9 kDa polypeptide) (PSI-C) (Photosystem I subunit VII) (PsaC)	Inferred from homology	thylakoid membrane	GO:0042651	NA
Milling yield	chr5B	IAAV5873	5.80677	413547967	TraesCS5B02G234900	413609964	413610209	61997	Photosystem I iron-sulfur center (EC 1.97.1.12) (9 kDa polypeptide) (PSI-C) (Photosystem I subunit VII) (PsaC)	Inferred from homology	photosynthesis	GO:0015979	NA
Milling yield	chr5B	IAAV5873	5.80677	413547967	TraesCS5B02G234900	413609964	413610209	61997	Photosystem I iron-sulfur center (EC 1.97.1.12) (9 kDa polypeptide) (PSI-C) (Photosystem I subunit VII) (PsaC)	Inferred from homology	photosynthetic electron transport in photosystem I	GO:0009773	NA
Milling yield	chr5B	IAAV5873	5.80677	413547967	TraesCS5B02G234700	412685577	412690527	857440	Uncharacterized protein	Predicted	membrane	GO:0016020	NA
Rmax	chr1B	BobWhite_c48071_144	5.8826	624345061	TraesCS1B02G391100	624498664	624506460	153603	DUF1618 domain-containing protein	Predicted	NA	NA	NA
Rmax	chr1B	BobWhite_c48071_144	5.8826	624345061	TraesCS1B02G391000	624087125	624090124	254937	DUF1618 domain-containing protein	Predicted	NA	NA	NA
Rmax	chr1B	BobWhite_c48071_144	5.8826	624345061	TraesCS1B02G390900	624078848	624083109	261952	DUF1618 domain-containing protein	Predicted	NA	NA	NA
Rmax	chr1B	BS00067146_51	4.60824	488628573	TraesCS1B02G280400	488642466	488644846	13893	Uncharacterized protein	Predicted	acyltransferase activity
Rmax	chr1B	BS00067146_51	4.60824	488628573	TraesCS1B02G280100	488473586	488482853	145720	Protein NRT1/ PTR FAMILY 5.10	Inferred from homology	transmembrane transporter activity	GO:0022857	NA
Rmax	chr1B	BS00067146_51	4.60824	488628573	TraesCS1B02G280100	488473586	488482853	145720	Protein NRT1/ PTR FAMILY 5.10	Inferred from homology	transmembrane transport	GO:0055085	NA
Rmax	chr1B	BS00067146_51	4.60824	488628573	TraesCS1B02G280100	488473586	488482853	145720	Protein NRT1/ PTR FAMILY 5.10	Inferred from homology	tripeptide transmembrane transporter activity	GO:0042937	NA
Rmax	chr1B	BS00067146_51	4.60824	488628573	TraesCS1B02G280100	488473586	488482853	145720	Protein NRT1/ PTR FAMILY 5.10	Inferred from homology	membrane	GO:0016020	NA
Rmax	chr1B	BS00067146_51	4.60824	488628573	TraesCS1B02G280100	488473586	488482853	145720	Protein NRT1/ PTR FAMILY 5.10	Inferred from homology	dipeptide transmembrane transporter activity	GO:0071916	NA
Rmax	chr1B	BS00067146_51	4.60824	488628573	TraesCS1B02G280300	488474761	488475276	153297	Uncharacterized protein	Predicted	NA	NA	NA
Rmax	chr1B	BS00067146_51	4.60824	488628573	TraesCS1B02G280200	488474138	488474392	154181	Uncharacterized protein	Predicted	NA	NA	NA
Extensibility	chr1A	RAC875_c16820_419	5.28659	27603266	TraesCS1A02G046300	27752743	27757377	149477	Nudix hydrolase domain-containing protein	Predicted	metal ion binding	GO:0046872	Nudix hydrolase 9 [Source:Projected from Arabidopsis thaliana (AT3G46200) UniProtKB/Swiss-Prot;Acc:Q8VYR2]
Extensibility	chr1A	RAC875_c16820_419	5.28659	27603266	TraesCS1A02G046300	27752743	27757377	149477	Nudix hydrolase domain-containing protein	Predicted	GDP-mannose hydrolase activity	GO:0052751	Nudix hydrolase 9 [Source:Projected from Arabidopsis thaliana (AT3G46200) UniProtKB/Swiss-Prot;Acc:Q8VYR2]
Extensibility	chr1A	RAC875_c16820_419	5.28659	27603266	TraesCS1A02G046100	27359181	27363332	239934	DUF4378 domain-containing protein	Predicted	NA	NA	NA
Extensibility	chr1A	RAC875_c16820_419	5.28659	27603266	TraesCS1A02G046000	27326246	27327996	275270	Glucan endo-1
Extensibility	chr1A	RAC875_c16820_419	5.28659	27603266	TraesCS1A02G046000	27326246	27327996	275270	Glucan endo-1
Extensibility	chr1A	RAC875_c16820_419	5.28659	27603266	TraesCS1A02G046000	27326246	27327996	275270	Glucan endo-1
Extensibility	chr2D	wsnp_Ex_c6400_11123059	4.90019	65601481	TraesCS2D02G116500	65562788	65568855	32626	RING finger and CHY zinc finger domain-containing protein 1	Predicted	NA	NA	NA
Extensibility	chr2D	wsnp_Ex_c6400_11123059	4.90019	65601481	TraesCS2D02G116600	65637999	65639708	36518	GDSL esterase/lipase	Inferred from homology	hydrolase activity
Extensibility	chr2D	wsnp_Ex_c6400_11123059	4.90019	65601481	TraesCS2D02G116400	65536044	65537168	64313	Uncharacterized protein	Predicted	NA	NA	NA
