# Supplementary material for: Genetic control of wheat flour end‐use quality and rheology by genome‐wide association studies
Source: Plant Genome. 2026 Apr 16;19:e70236. doi: 10.1002/tpg2.70236 (PMC13087497; doi:10.1002/tpg2.70236)
Supplement: Supplementary file 3 — Data S1 [file TPG2-19-e70236-s002.xlsx]

## Sheet: Hoja1
Trait	SNP	Allele	Yield	Protein percentage	Milling yield	Water absorption	Mixing energy	Extensibility	Rmax		p < 0.05 ⇒ *
Extensibility & Protein percentage	RAC875_c16820_419	Major	4700.01	13.66	75.23	65.45	10.33	19.31	459.89		p < 0.01 ⇒ **
		Minor	4746.88	14 ****	76.73 ****	63.32 ****	11.33	18.41 ****	510.4		p < 0.001 ⇒ ***
Extensibility	wsnp_Ex_c6400_11123059	Major	4639.38	13.74	75.38	65.23	10.14	19.43	447.81		p < 0.0001 ⇒ ****
		Minor	4871.77 **	13.65	76.3 ****	63.69 ****	11.31	18.39 ****	530.67 *
Milling yield	Tdurum_contig48171_189	Major	4735.05	13.73	75.55	64.69	10.58	19	483.43
		Minor	4550.67 *	13.75	76.08 *	64.89	9.83 *	19.31	410.45 **
Milling yield	Tdurum_contig4904_2923	Major	4721.75	13.67	75.99	64.32	10.16	19.04	434.68
		Minor	4687.35	13.82 **	74.54 ****	66.18 ****	10.71	19.34	490.72 *
Milling yield	Tdurum_contig77602_931	Major	NA	13.72	75.71	64.85	10.36	19.11	455.34
		Minor	NA	13.4	72.79 *	65.07	11.13	17.5	528.33
Milling yield	IAAV5873	Major	4596.95	13.74	75.6	65.19	10.3	19.3	456.12
		Minor	5146.76 ****	13.54 **	75.68	63.16 ***	10.1	18.09 ****	449.58
Mixing energy	Tdurum_contig96049_200	Major	4618.19	13.67	75.51	65.18	9.89	19.35	425.93
		Minor	4858.07 ***	13.81 **	75.74	64.71	10.81 **	18.91 *	497.56 ***
Mixing energy	wsnp_Ra_c10658_17500498	Major	4709.75	13.7	75.7	64.71	10.01	19.15	444.81
		Minor	4463.88	14.02	74.42 ****	65.97	14.05 *	18.04	648.14 *
Water absorption	Kukri_c2408_857	Major	4707.31	13.77	75.51	64.37	10.69	19.34	484.78
		Minor	4595.31	13.78	75.68	65.5 ***	10.3	18.84 **	451.34
Water absorption	Excalibur_c2618_1412	Major	4765.72	13.55	76.68	63.08	9.8	18.85	437.05
		Minor	4379.18 ****	14.41 ****	74.87 ****	66.15 ****	10.4	19.28 *	462.37
Water absorption & Protein percentage	Tdurum_contig63670_287	Major	4701.81	13.66	75.38	65.04	10.31	19.18	459.02
		Minor	4728.21	14 ****	76.47 ****	64.24 *	10.71	18.91	468.07
Water absorption	wsnp_BE444858D_Ta_1_1	Major	4649.71	13.7	75.69	64.61	10.26	19.17	453.57
		Minor	4918.47 **	13.75	74.93 **	67.11 ****	10.56	18.73	483.17
Protein percentage	BS00023101_51	Major	4719.37	13.72	75.51	65.3	10.41	19.1	461.15
		Minor	4906.48	13.54 **	75.88 *	64.05 ***	10.35	19.01	466.39
Protein percentage	BobWhite_c37384_208	Major	4712.46	13.72	75.54	65.16	10.5	19.03	471.38
		Minor	4845.86	13.57 **	75.87 *	64.12 **	10.34	19.14	460.77
Protein percentage	BS00064162_51	Major	4718.81	13.7	75.23	65.59	10.41	19.26	463.82
		Minor	4477.62 **	13.65	76.8 ****	62.72 ****	9.05	18.66 **	359.5
Protein percentage	IACX2234	Major	4728.3	13.72	75.74	64.77	10.23	19.17	452.83
		Minor	4657.9	13.62	74.63 **	66.66 **	10.92	18.52 *	501.27
Protein percentage	RAC875_c7752_549	Major	4719.56	13.71	75.24	65.45	10.38	19.31	461.04
		Minor	4597.2	13.78	76.41 ****	64.21 **	10.55	18.6 **	473
Protein percentage	Excalibur_c5958_1398	Major	4655.75	13.73	75.7	64.87	10.35	19.16	460.38
		Minor	5185.6 ****	13.55	74.64 ****	65.47	10.61	18.91	483.42
Protein percentage	wsnp_BE403597A_Ta_2_1	Major	4700.74	13.7	75.74	64.74	10.01	19.36	437.28
		Minor	4724.61	13.76	75.65	64.97	10.76	18.82 **	489.48 *
Protein percentage	RAC875_c2300_1021	Major	4639.88	13.82	75.66	65.04	10.55	18.93	469.81
		Minor	4800.25 *	13.63 ****	75.67	64.66	9.98	19.32 *	438.52
Protein percentage	Kukri_c25281_99	Major	4708.83	13.72	75.25	65.29	10.36	19.06	459.09
		Minor	4681.02	13.58	76.83 ****	63.58 ***	10.55	19.25	489.31
Protein percentage	Kukri_rep_c113120_104	Major	NA	13.66	75.37	65.34	10.33	19.2	455.41
		Minor	NA	13.85	75.41	67.57	9.52	20.52	366.83
Protein percentage	wsnp_Ex_c3988_7221220	Major	4667.69	13.73	75.65	64.86	10.47	19.09	465.85
		Minor	5679.67 ***	13.26 ***	74.45 ****	65.8	8.98 ***	19.18	396.62 *
Protein percentage	BS00064884_51	Major	4676.29	13.64	75.59	64.6	10.03	19.27	437.23
		Minor	4809.45	13.89 ****	75.65	65.33 *	10.48	18.94	463.78
Protein percentage	wsnp_JD_c34368_25929293	Major	4670.85	13.58	76.39	63.68	11.13	18.82	491.64
		Minor	4715.62	13.85 ****	74.88 ****	66.04 ****	10.17 *	19.4 ***	453.19
Protein percentage	Tdurum_contig13080_153	Major	4585.97	13.85	75.62	65.17	10.17	19.23	453.62
		Minor	4895.36 ****	13.55 ****	75.68	64.64	10.41	18.91	459.92
Protein percentage	Kukri_c34355_722	Major	4702.13	13.71	75.37	65.35	10.35	19.18	458.22
		Minor	4814.95	13.73	76.43 ****	63.34 ****	10.72	18.87	513.85
Rmax	BS00067146_51	Major	4682	13.64	75.65	64.73	10.25	19.08	444.73
		Minor	4800.71	14 ****	74.95 ****	66.84 ****	11.07	19.36	550.97 **
Rmax	BobWhite_c48071_144	Major	4670.31	13.64	75.58	65.12	10.07	19.24	429.2
		Minor	4786.69	13.83 ***	75.85	64.37 *	10.88	18.89	516.89 ***
p < 0.05 ⇒ *
p < 0.01 ⇒ **
p < 0.001 ⇒ ***
p < 0.0001 ⇒ ****
